# Supplementary material for: Immune responses against SARS-CoV-2 variants after two and three doses of vaccine in B-cell malignancies: UK PROSECO study
Source: Nat Cancer. 2022 Mar 24;3(5):552–64. doi: 10.1038/s43018-022-00364-3 (PMC9135622; doi:10.1038/s43018-022-00364-3)
Supplement: Source Data Fig. 2 — Statistical Source Data. [file 43018_2022_364_MOESM3_ESM.xlsx]

## Sheet: 2a
Lymphoma (On Treatment)			Lymphoma (No Treatment)			Healthy Donors
Pre-D1	Post-D1	Post-D2	Pre-D1	Post-D1	Post-D2	Post-D1	Post-D2
0.54949		0.54949	0.54949	0.55	183.759	10.19	53.95
0.54949	0.54949	317.3	0.54949	2.57212	153.404	16.25	84.22
0.54949	0.54949	339.42	0.54949	7.55836	163.1	19.29	90.32
0.54949	0.54949	411.84	0.54949	13.3227	165.61	24.05	91.29
0.54949	0.54949		0.54949	28.5505	182.08	30.19	92.74
0.54949	0.54949	1.16647	0.55	57.5642	147.4	31.55	101.23
0.54949	0.55	189.658	0.55	107.508	143.921	32.48	118.72
0.55	0.55	192.531	0.55	186.638	145.744	34.43	132.87
0.55	0.55		1.38083	213.435	472.09	34.63	144.94
0.55	0.55	0.54949		321.616	76.22	36.73	154.58
0.55	0.55	0.54949		343.312	83.4894	42.28	171.12
0.55	0.55	0.54949		500.158	36.09	47.35	208.15
0.55	0.55	0.54949			38.5225	54.96	314.96
0.55	0.55	0.54949			60.01	57.79	338.82
0.55	0.55	0.54949			279.264	58.71	356.17
0.55	1.62254	0.54949			74.5067	73.46	356.98
0.55	2.72	0.54949			84.3627	75.51	370.35
	2.72	0.54949			76.7278	112.93	373.73
	2.78213	0.54949			0.54949	123.13	377.452
	4.44285	0.54949			0.54949	150.53	539.86
	10.6406	0.54949			0.54949	171.83	809.92
	59.0976	0.54949			23.4409	193.05
	78.8122	0.54949			25.4327	229.52
		0.54949			63.54	299.2
		0.54949			94.907	329.63
		0.54949			104.079	455.53
		0.54949			107.617	473.22
		0.54949			121.308	1115.71
		0.54949			124.531
		0.54949			132.736
		0.54949			176.106
		0.54949			196.2
		0.54949			199.153
		0.54949			219.229
		0.54949			224.378
		0.54949			224.39
		0.54949			233.97
		0.54949			245.35
		0.54949			257.312
		0.54949			300.7
		0.54949			315.97
		0.55			0.54949
		0.55			0.54949
		0.55			0.54949
		0.55			0.54949
		0.55			0.55
		0.55			0.55
		0.55			0.55
		0.55			1.96687
		0.55			2.29342
		0.55			2.60117
		0.55			3.95108
		0.55			149.53
		0.55			368.24
		0.55			382.444
		1.25986			0.54949
		1.33335			14.412
		1.56			5.17413
		1.8729			28.8915
		1.94			5.48577
		2.18856			5.7858
		2.55			5.93757
		3.35414			12.5827
		3.75917			0.54949
		3.82			20.779
		4.45883			26.8934
		4.67			28.7256
		5.20065			29.5225
		5.66124			383.27
		7.31305			30.2867
		7.41239			30.715
		8.72886			33.4275
		17.6698			39.7127
		19.2385			40.65
		21.4922			53.3642
		28.8427			60.23
		64.2843			82.6943
		87.4553			83.77
		99.23			85.59
		105.77			87.65
		110.502			89.6277
		143.472			94.0955
		145.42			113.35
		165.131			123.67
		183.396			134.11
		223.203			365.376
		427.69			0.54949
		564.586			221.892
		648.402			292.463
		909.541			224.537
		1173.4			226.56
		2389.09			226.555
					0.54949
					410.002
					234.93
					260.34
					307.63
					307.889
					310.93
					318.61
					363.981
					383.38
					384.717
					413.916
					415.548
					429.93
					451.08
					451.845
					459.03
					459.061
					468.126
					471.74
					487.853
					492.607
					497.8
					498.668
					498.711
					514.423
					515.855
					518.305
					521.542
					521.956
					525.958
					530.21
					530.353
					540.36
					550.528
					580.121
					585.174
					591.892
					632.364
					638.205
					659.33
					660.352
					666.336
					701.32
					713.366
					772.409
					776.378
					914.817
					970.964
					977.93
					1083.14
					1175.16
					1176.03
					1255.18
					1385.56
					1417.59
					1465.51
					1604.39
					2150.57
					3096.7
					3513.22
					3777.1

## Sheet: 2b
Lymphoma (On Treatment)			Lymphoma (No Treatment)			Healthy Donors
Pre-D1	Post-D1	Post-D2	Pre-D1	Post-D1	Post-D2	Post-D1	Post-D2
0.54949	0.54949	0.54949	0.54949	0.54949	0.54949	1.09	181.6
0.54949	0.54949	0.54949	0.54949	0.54949	0.54949	7.12	411.53
0.54949	0.54949	0.54949	0.54949	0.54949	0.54949	34.7	447.098
0.54949	0.54949	0.54949	0.54949	0.55	0.54949	46.4	570.67
0.54949	0.54949	0.54949	0.54949	1.46195	0.54949	61.97	1178.85
0.54949	0.54949	0.54949	0.54949	2.02629	0.54949	68.63	1261.01
0.54949	0.55	0.54949	0.54949	2.45	0.54949	70.43	1299.41
0.54949	0.55	0.54949	0.54949	3.55396	0.54949	87.33	1314.86
0.55	0.55	0.54949	0.54949	3.87075	2.46	98.73	1340
0.55	0.55	0.54949	0.54949	6.41	2.56654	129.24	1354.69
0.55	1.70361	0.54949	0.54949	11.5671	3.2554	145.66	1393.05
1.69882	2.79564	0.54949	0.54949	28.0148	3.74254	159.62	1498.61
6.46138	3.66613	0.54949	0.54949	40.845	4.30157	170.26	1553.31
	5.05477	0.54949	0.55	64.3079	4.62607	179.26	1625
	5033.62	0.54949	0.55	71.6264	4.84444	181.13	1631.72
		0.54949	1.70702	71.9107	6.64	200.37	1722.26
		0.54949		81.4396	13.2559	203.96	1739.03
		0.54949		95.9231	13.4235	211.41	1752.55
		0.54949		132.279	13.941	236.95	1820.04
		0.54949			22.9989	257.08	2065.65
		0.54949			24.5077	258.06	2096.01
		0.54949			28.83	272.67	2583.31
		0.54949			51.8501	274.34	2653.04
		0.54949			86.5165	305.99	2662.15
		0.54949			108.213	324.23	2827.62
		0.54949			123.288	374.04	2899.39
		0.54949			138.02	383.97	2995.72
		0.55			168.93	443.04	3079.7
		0.55			179.081	456.06	3094.14
		0.55			244.941	467.19	3144.92
		1.75217			270.32	580.61	3168.9
		1.76168			334.7	581.42	3335.15
		1.78216			382.868	782.8	3712.83
		2.09			480.754	875.02	3926.33
		3.61615			485.67	1030.05	3956.16
		4.26145			492.75	2480.11	4155.96
		4.93412			549.154		4227.95
		6.10376			578.343		4391.85
		6.39463			593.578		4406.63
		9.1			595.742		4482.83
		10.7495			599.117		5364.43
		25.293			611.623		5899.82
		54.7545			613.659		6280.83
		83.955			621.005		7073.33
		100.95			622.884		7109.52
		111.837			624.414		7138.15
		186.96			634.19		7157.09
		303.303			641.466		8380.85
		307.453			645.024		11052.5
		435.945			645.74		16812.6
		457.863			647.407		17332.6
		544.962			649.802
		941.67			651.234
		1083.14			655.591
		1128.19			657.332
		1547.29			661.384
		6717.05			681.666
		6871.74			688.131
		17965.9			690.112
					694.512
					756.965
					838.219
					910.7
					969.86
					987.81
					1062.02
					1068.83
					1089.34
					1091.18
					1370.67
					1500.05
					1590.34
					1628.07
					1933.01
					1977.4
					2175.51
					2187.08
					2244.71
					2404.7
					2474.61
					2622.65
					2874.21
					3606.28
					3671.26
					3785.93
					4071.95
					4125.7
					4179.76
					4238
					4509.24
					4512.2
					4566.16
					4673.02
					4932.56
					5800.87
					5897.68
					6559.21
					6670.62

## Sheet: 2c
On Treatment				No Treatment
HL	A B-NHL	I B-NHL	PTCL	HL	A B-NHL	I B-NHL	PTCL
0.55	0.55	0.55	57.81	26.8934	0.54949	0.54949	24529.5
2.18856	0.55	427.69	0.55	38.5225	12.5827	0.54949	0.54949
7.31305	0.55	3.75917	1173.4	60.23	28.7256	0.54949	0.54949
7.41239	0.55	0.54949	0.54949	63.54	30.2867	0.54949	85.59
8.72886	1.94	1.25986	307.453	74.5067	39.7127	0.54949	121.308
19.2385	3.35414	0.54949		83.77	40.65	0.54949	257.312
99.23	0.54949	0.55		87.65	60.01	0.54949	521.956
143.472	1.8729	0.55		132.736	76.22	0.54949	2874.21
145.42	17.6698	0.54949		165.61	113.35	0.54949
165.131	28.8427	0.55		226.56	123.67	0.55
183.396	0.54949	0.55		245.35	124.531	0.55
189.658	105.77	0.55		382.444	134.11	1.96687
317.3	0.54949	1.56		383.27	138.02	2.29342
339.42	0.54949	2.55		383.38	145.744	2.56654
0.54949	0.54949	1.33335		413.916	149.53	2.60117
2389.09	0.54949	3.82		556.172	163.1	3.2554
223.203	192.531	0.54949		530.21	182.08	3.74254
		4.45883		659.33	196.2	3.95108
	0.54949	4.67		666.336	224.378	4.30157
	0.54949	5.20065		713.366	224.39	4.84444
	909.541	10.7112		2157.41	225.78	4.9503
	7134.09	0.54949		1255.18	234.93	5.48577
	0.54949	0.54949		1385.56	260.34	5.93757
	0.54949	21.4922		3096.7	279.264	11.59
	0.54949	0.54949			300.7	13.2559
	5.66124	0.54949			307.63	13.4235
		0.54949			310.93	14.412
		0.54949			315.97	20.779
		64.2843			318.61	22.9989
		0.54949			384.717	24.5077
		87.4553			415.548	25.4327
		0.54949			429.93	28.83
		110.502			451.08	30.4443
		0.54949			459.03	30.715
		0.54949			471.74	33.4275
		1.16647			472.09	51.8501
		0.54949			518.305	53.3642
		0.54949			525.958	76.7278
		0.54949			580.121	82.6943
		564.586			585.174	83.4894
		0.54949			591.892	86.5165
		1448.11			599.117	89.6277
		0.54949			632.364	94.0955
		648.402			634.19	94.907
		0.54949			638.205	104.079
		0.54949			647.407	107.617
		0.55			657.332	108.213
		0.55			660.352	123.288
		411.84			690.112	147.4
					701.32	168.93
					772.409	179.081
					846.344	199.153
					914.817	219.229
					969.86	221.892
					1083.14	224.537
					1176.03	226.555
					1417.59	233.97
					1933.01	244.941
					1977.4	270.32
					2175.51	292.463
					2187.08	307.889
					2244.71	313.943
					3513.22	334.7
					3606.28	363.981
					3785.93	365.376
					4125.7	368.24
					4238	382.868
					4566.16	410.002
					4889.88	459.061
					4932.56	468.126
					5897.68	480.754
					6085.32	487.853
					6497.57	492.607
					6573.93	497.8
					7666.88	498.668
					9720.74	498.711
					13085	514.423
						515.855
						521.542
						540.36
						550.528
						578.343
						593.578
						613.659
						624.414
						641.466
						645.024
						645.74
						649.802
						651.234
						655.591
						661.384
						688.131
						694.512
						756.965
						776.378
						970.964
						977.93
						987.81
						1089.34
						1175.16
						1370.67
						1465.51
						1500.05
						1628.07
						2012.08
						2150.57
						2404.7
						2622.65
						3671.26
						3777.1
						4071.95
						4179.76
						4512.2
						4673.02
						11957.8
						13443.8
0.54949	0.54949	0.54949		492.75
54.7545	0.54949	0.54949		611.623
111.837	0.54949	0.54949		621.005
457.863	0.54949	0.54949		406.01
544.962	0.54949	0.54949		838.219
941.67	0.54949	0.54949		910.7
1128.19	0.54949	0.54949		1062.02
1547.29	0.54949	0.54949		1068.83
6717.05	0.55	0.54949		1091.18
6871.74	0.55	0.54949		1590.34
	1.76168	0.54949		2474.61
	1.78216	0.54949		6244.87
	2.09	0.54949		5800.87
	4.93412	0.54949		6670.62
	6.10376	0.54949
	6.39463	0.54949
	9.1	0.54949
	83.955	0.55
	100.95	1.75217
		3.61615
		4.26145
		10.7495
		25.293
		186.96
		303.303
		435.945
		1083.14
		26580.8
		17965.9

## Sheet: 2d
Never	Previous
521.542	0.54949
661.384	0.54949
514.423	0.54949
0.54949	0.54949
0.54949	0.54949
28.83	0.54949
224.537	2.29342
89.6277	2.56654
5.93757	3.2554
540.36	3.74254
94.0955	3.95108
4.84444	4.30157
4673.02	5.48577
0.54949	13.2559
756.965	20.779
0.54949	22.9989
14.412	25.4327
977.93	30.715
480.754	33.4275
1089.34	51.8501
2150.57	53.3642
468.126	76.7278
2404.7	83.4894
578.343	86.5165
23.4409	94.907
410.002	104.079
24.5077	107.617
1.96687	108.213
0.54949	123.288
2622.65	147.4
13.4235	168.93
1370.67	179.081
498.711	199.153
365.376	219.229
2.60117	221.892
82.6943	226.555
307.889	244.941
	292.463
	382.868
	459.061
	487.853
	492.607
	498.668
	515.855
	550.528
	593.578
	613.659
	624.414
	641.466
	645.024
	645.74
	649.802
	651.234
	655.591
	688.131
	694.512
	776.378
	970.964
	987.81
	1465.51
	1628.07
	3777.1
	4179.76
	4509.24
	4512.2

## Sheet: 2f
Pre-vac	Healthy	On Treatment	No Treatment
0	55.9333	26.39	20.9033
0	33.0433	17.6133	93.3367
0	154.997	0	4.84
0	139.163	323.89	32.5033
1.11333	38.3333	337.053	120.83
1.94333	84.1667	231.307	60.7633
4	6.66667	193.913	56.28
5.77333	90	306.663	57.1333
6.38667	65	213.33	200.83
6.39	115	75.7233	73.33
6.66667	54.17	172.953	341.67
7.22333		57.5033	65.33
8.83333		27.1933	22.7767
10		185.833	74.7233
10.1333		96.67	73.9167
14.1667		428.48	226.663
15.2767		587.777	82.5
16.3867		32.8367	0.28
16.3867		103.093	3.05333
16.9467		18.9767	15.5267
19.1667		5.27667	0.29
20.5567		14.8167	97.4267
23.4467		27.16	45.1033
23.7233		1.66667	39.1667
25.2767		55.7933	56.02
26.6667		13.89	40.8333
34.17		83.3367	232.523
36.11		9.76333	59.7933
45.8367		1.72	51.87
49.17		270	33.5233
78.3367		3.19	44.1567
103.277		56.7133	229.17
		41.4067	4.83333
		73.3333	55
		291.297	25.0033
		42.5033	7.70333
		455.003	8.22333
		0	6.98333
		0.57	183.333
		100.69	428.48
		19.4733	51.3333
		738.33	428.48
		275.003	70.64
		212.93	382.5
		3.19	428.48
		56.54	137.197
		253.61	319
		3.29	92.4967
		85.5567	259.487
		50.8367	32.35
		190.21	27.9667
		53.9467	55.8367
		110.003	72.48
		8.25	22.17
		266.443	91.13
		234.997	15.0033
		206.74	5
		375.613	16.6667
		19.3667	32.9667
		7.05333	6.25667
		69.67	15.3733
		104.297	14.4433
		76.6633	2.78
		48.3367	64.1633
		24.4433	34.79
		91.6633	3.61333
		245	0
		3.10667	48.89
		3.05667	239.86
		58.4667	5.34667
		148.33	4.82333
		550.837	3.88667
		90.5233	7.72
		3.05333	3.3
		131.463	5.55333
		985.77	48.6167
		458.543	0
		156.67	108.777
			1.09
			14.17
			21.67
			71.0867
			169.163
			6.14
			526.75
			36.6667
			97.5033
			101.54
			20.2733
			59.6767
			9.18667
			109.607
			0
			15.66
			25.2967
			431.473
			29.26
			0
			1329.78
			1215.79
			148.8
			428.48
			10.83
			15.94
			224.167
			1.25333
			8.83
			49.3833
			70.8367
			0
			55.4467

## Sheet: 2g
		On Treatment			No Treatment
Pre-vac	Healthy	HL	A B-NHL	I B-NHL	HL	A B-NHL	I B-NHL
0	55.9333	26.39	32.8367	0.57	20.9033	15.5267	15.0033
0	33.0433	17.6133	103.093	100.69	93.3367	0.29	5
0	154.997	0	18.9767	19.4733	4.84	97.4267	16.6667
0	139.163	323.89	5.27667	738.33	32.5033	45.1033	32.9667
1.11333	38.3333	337.053	14.8167	275.003	120.83	39.1667	6.25667
1.94333	84.1667	231.307	27.16	212.93	60.7633	56.02	15.3733
4	6.66667	193.913	1.66667	3.19	56.28	40.8333	14.4433
5.77333	90	306.663	55.7933	56.54	57.1333	232.523	2.78
6.38667	65	213.33	13.89	253.61	200.83	59.7933	64.1633
6.39	115	75.7233	83.3367	3.29	73.33	51.87	34.79
6.66667	54.17	172.953	9.76333	85.5567	341.67	33.5233	3.61333
7.22333		57.5033	1.72	50.8367	65.33	44.1567	0
8.83333		27.1933	270	190.21	22.7767	229.17	48.89
10		185.833	3.19	53.9467	74.7233	4.83333	239.86
10.1333		96.67	56.7133	110.003	73.9167	55	5.34667
14.1667		428.48	41.4067	8.25	226.663	25.0033	4.82333
15.2767		587.777	73.3333	266.443	82.5	7.70333	3.88667
16.3867			291.297	234.997	0.28	8.22333	7.72
16.3867			42.5033	206.74	3.05333	6.98333	3.3
16.9467			455.003	375.613		183.333	5.55333
19.1667			0	19.3667		428.48	48.6167
20.5567				7.05333		51.3333	0
23.4467				69.67		428.48	108.777
23.7233				104.297		70.64	1.09
25.2767				76.6633		382.5	14.17
26.6667				48.3367		428.48	21.67
34.17				24.4433		137.197	71.0867
36.11				91.6633		319	169.163
45.8367				245		92.4967	6.14
49.17				3.10667		259.487	526.75
78.3367				3.05667		32.35	36.6667
103.277				58.4667		27.9667	97.5033
				148.33		55.8367	101.54
				550.837		72.48	20.2733
				90.5233		22.17	59.6767
				3.05333		91.13	9.18667
				131.463			109.607
				985.77			0
				458.543			15.66
				156.67			25.2967
							431.473
							29.26
							0
							1329.78
							1215.79
							148.8
							428.48
							10.83
							15.94
							224.167
							1.25333
							8.83
							49.3833
							70.8367
							0
							55.4467
