# Supplementary material for: Immune responses against SARS-CoV-2 variants after two and three doses of vaccine in B-cell malignancies: UK PROSECO study
Source: Nat Cancer. 2022 Mar 24;3(5):552–64. doi: 10.1038/s43018-022-00364-3 (PMC9135622; doi:10.1038/s43018-022-00364-3)
Supplement: Source Data Fig. 3 — Statistical Source Data. [file 43018_2022_364_MOESM4_ESM.xlsx]

## Sheet: 3a
On	<6	7-12	13-24	>24
6.10376	0.54949	318.61	4125.7	585.174
909.541	0.54949	0.54949	1417.59	914.817
0.54949	0.54949	28.7256	472.09	4932.56
1.8729	0.54949	690.112	580.121	1977.4
0.54949	0.54949		39.7127	30.2867
1.76168	0.54949		224.378	657.332
0.54949	192.531			772.409
0.54949	83.955			591.892
1.78216	3.35414			647.407
17.6698	0.55			124.531
0.54949	2.09			279.264
4.93412	9.1
6.39463	0.55			4566.16
0.54949				384.717
5.66124				518.305
0.55				2244.71
0.55				145.744
0.55				638.205
				632.364
				525.958
				5897.68
				415.548
				123.67
				12.5827
				1933.01
				1083.14
				1176.03
				429.93
				2187.08
				182.08
				3785.93
				138.02
				459.03
				260.34
				76.22
				315.97
				113.35
				60.01
				300.7
				4238
				234.93
				40.65
				134.11
				2175.51
				307.63
				196.2
				411.84
				969.86
				451.08
				471.74
				149.53
				634.19
				310.93
				3606.28

## Sheet: 3b
b
On	<6	7-12	13-24	>24
27.16	291.297	428.48	428.48	70.64
32.8367			229.17	92.4967
270	42.5033			91.13
55.7933		0.29	55	8.22333
18.9767	3.19			7.70333
41.4067	5.27667			97.4267
9.76333
				4.83333
				183.333
103.093				39.1667
73.3333				6.98333
				51.87
				319
				382.5
				15.5267
				59.7933
				27.9667
				137.197

## Sheet: 3c
c
≤1	>1
0.54949	192.531
6.10376	123.67
0.54949	279.264
1.78216	318.61
1.8729	4566.16
1.76168	914.817
0.54949	591.892
0.54949	224.378
0.54949	660.352
0.54949	632.364
0.54949	30.2867
0.54949	384.717
	145.744
	1417.59
	772.409
	580.121
	6559.21
	909.541
	124.531
	530.353
	690.112
	595.742
	4932.56
	1977.4
	2244.71

## Sheet: 3d
d
≤1	>1
0.55	0.54949
0.54949	1.25986
0.54949	89.6277
0.54949	1.33335
10.7495	0.54949
0.54949	28.83
4.45883	23.4409
0.54949	0.54949
4.26145	2.56654
3.61615	3777.1
0.54949	641.466
0.55	578.343
0.55	1465.51
0.54949	5.93757
0.54949	5.20065
756.965	226.555
1.75217	168.93
0.54949	33.4275
0.54949	4673.02
0.54949	410.002
0.54949	86.5165
0.54949	20.779
	651.234
	593.578
	24.5077
	123.288
	221.892
	645.024
	645.74
	459.061
	0.54949
	224.537
	613.659
	694.512
	94.907
	199.153
	25.4327
	649.802
	0.54949
	0.54949
	4512.2
	4.30157
	427.69
	540.36

## Sheet: 3e
S IgG				Elispot
Before	3-11	≤12		Before	3-11	≤12
0.55	1.16647	521.956
	0.54949	121.308
	3.35414	6670.62
	9.1	621.005				4.84
		1176.03				428.48
		451.845				22.17
		647.407				4.83333
		518.305				319
		638.205				59.7933
		776.378
		5897.68				137.197
		411.84
		413.916				65.33
		334.7

## Sheet: 3f
S IgG						ELISPOT
Before	On	1-6	6-24	>24		Before	On	1-6	6-24	>24
143.472	111.837	941.67	226.56	1385.56		57.5033	17.6133
0.54949	183.396	6871.74	659.33	611.623		337.053	172.953	4.84
0.54949	339.42	74.5067	713.366	1091.18			75.7233	56.28	32.5033	73.9167
1128.19	457.863	544.962	6670.62	383.27		26.39		120.83	200.83	20.9033
7.31305	2.18856	6717.05	621.005	2474.61		428.48	57.1333	60.7633	22.7767
145.42	54.7545	165.131	5800.87	838.219		213.33	93.3367	0.28	82.5
7.41239		189.658	666.336	382.444		159.997			65.33	74.7233
26.8934		223.203	530.21	1255.18		193.913		73.33		226.663
0.55			132.736	413.916		3.05333
8.72886				245.35		306.663
				3096.7		323.89
				83.77						27.1933
				63.54						96.67
				1068.83
				38.5225
				165.61
				383.38
				1062.02
				492.75
				1590.34
				60.23
