# Supplementary material for: Immune responses against SARS-CoV-2 variants after two and three doses of vaccine in B-cell malignancies: UK PROSECO study
Source: Nat Cancer. 2022 Mar 24;3(5):552–64. doi: 10.1038/s43018-022-00364-3 (PMC9135622; doi:10.1038/s43018-022-00364-3)
Supplement: Source Data Fig. 4 — Statistical Source Data. [file 43018_2022_364_MOESM5_ESM.xlsx]

## Sheet: 4a
IFNg spots/10(6) cells	S IgG (BAU/ml)
33.5233	0.54949
42.5033	0.54949
15.0033	521.542
0.57	0.54949
5	86.5165
32.9667	681.666
16.6667	13.941
3.19	0.54949
19.4733	25.293
6.25667	655.591
15.3733	22.9989
159.997	941.67
14.4433	649.802
2.78	661.384
64.1633	514.423
34.79	624.414
3.61333	0.54949
0	94.907
738.33	427.69
275.003	3.75917
48.89	0.54949
239.86	5.48577
3.88667	199.153
9.18667	1465.51
13.89	1.78216
4.82333	651.234
56.54	1.25986
20.9033	38.5225
7.72	694.512
0.29	690.112
5.34667	459.061
32.8367	0.54949
27.16	6.10376
93.3367	713.366
3.29	0.54949
3.3	641.466
5.55333	20.779
14.8167	0.54949
4.84	621.005
48.6167	613.659
0	0.54949
5.27667	83.955
108.777	645.74
85.5567	0.54949
50.8367	0.54949
32.5033	2474.61
1.09	123.288
14.17	0.54949
53.9467	87.4553
21.67	221.892
71.0867	28.83
190.21	0.55
169.163	224.537
6.14	4.30157
110.003	0.54949
319	518.305
8.25	3.61615
526.75	89.6277
59.7933	638.205
56.7133	909.541
120.83	666.336
36.6667	5.93757
97.5033	226.555
60.7633	530.21
101.54	593.578
70.64	914.817
229.17	1417.59
44.1567	595.742
3.19	192.531
428.48	33.4275
234.997	0.54949
20.2733	540.36
206.74	0.54949
59.6767	3.74254
26.39	457.863
100.69	0.55
8.22333	30.2867
270	1.8729
109.607	25.4327
56.02	84.3627
92.4967	4932.56
0	94.0955
15.66	4.84444
245	648.402
90.5233	0.54949
17.6133	165.131
25.2967	3777.1
56.28	5800.87
431.473	0.54949
22.17	451.845
0	0.54949
375.613	0.54949
29.26	4673.02
0	0.54949
19.3667	0.54949
7.05333	0.54949
1329.78	756.965
1215.79	183.759
148.8	688.131
323.89	6717.05
91.13	1977.4
69.67	0.54949
55.7933	0.54949
104.297	0.54949
337.053	183.396
6.98333	4566.16
76.6633	0.54949
231.307	7.31305
193.913	6871.74
232.523	6559.21
97.4267	772.409
156.67	0.54949
306.663	544.962
48.3367	0.54949
72.48	224.378
172.953	189.658
103.093	0.54949
341.67	26.8934
65.33	413.916
57.5033	111.837
15.5267	145.744
51.87	384.717
39.1667	279.264
22.7767	382.444
73.3333	6.39463
291.297	0.54949
74.7233	1062.02
27.1933	19.2385
185.833	143.472
183.333	124.531
137.197	5897.68
96.67	1547.29
73.9167	1068.83
226.663	492.75
0	0.54949
82.5	1255.18
0.28	132.736
3.05333	74.5067
428.48	2.18856
275.837	556.172
40.8333	4.62607
212.93	0.54949
587.777	0.54949
18.9767	1.76168
41.4067	0.54949
24.4433	0.54949
83.3367	0.54949
7.70333	657.332
253.61	0.54949
9.76333	0.54949
1.72	0.54949
91.6633	5.20065
57.1333	659.33
55.8367	599.117
3.10667	0.54949
10.83	578.343
3.05667	0.54949
266.443	4.45883
213.33	54.7545
58.4667	0.54949
15.94	23.4409
224.167	410.002
1.25333	168.93
4.83333	647.407
8.83	24.5077
259.487	485.67
148.33	10.7495
428.48	1176.03
200.83	838.219
455.003	0.54949
550.837	0.54949
428.48	4125.7
45.1033	0.54949
49.3833	4512.2
382.5	2244.71
73.33	611.623
25.0033	530.353
55	580.121
1.66667	0.54949
3.05333	4.26145
428.48	318.61
70.8367	645.024
0	2.56654
131.463	0.54949
32.35	622.884
55.4467	143.921
27.9667	632.364
51.3333	660.352
75.7233	223.203
985.77	0.55
458.543	0.55

## Sheet: 4b
ChAdOx1	BNT162b2
100.69	1.66667
76.6633	291.297
9.76333	0.57
103.093	58.4667
428.48	45.1033
48.3367	3.05667
431.473	3.29
266.443	33.5233
55.7933	3.61333
19.3667	3.19
41.4067	59.6767
50.8367	85.5567
83.3367	6.14
69.67	40.8333
91.6633	455.003
3.10667	15.66
36.6667	24.4433
7.05333	5.27667
48.89	42.5033
231.307	14.8167
458.543	206.74
190.21	131.463
27.1933	27.16
109.607	73.3333
550.837	14.17
341.67	0
270	0
8.22333	7.70333
428.48	0
20.9033	18.9767
3.05333	375.613
56.02	0
53.9467	3.05333
526.75	8.25
0	110.003
587.777	32.35
239.86	148.33
183.333	57.5033
0.28	1.72
185.833	16.6667
15.5267	213.33
17.6133	13.89
337.053	15.3733
5.55333	8.83
1215.79	71.0867
172.953	5
275.003	90.5233
3.19	259.487
72.48	1.09
169.163	26.39
97.5033	226.663
15.94	1.25333
75.7233	306.663
39.1667	19.4733
32.8367	44.1567
428.48	55.8367
0	73.33
22.7767	148.8
738.33	4.84
51.87	1329.78
65.33	200.83
22.17	0
55.4467	4.83333
25.0033	159.997
319	0.29
60.7633	74.7233
20.2733	73.9167
3.88667	10.83
275.837	101.54
55	96.67
21.67	48.6167
59.7933	34.79
120.83	3.3
27.9667	70.8367
97.4267	108.777
56.7133	14.4433
234.997	4.82333
56.54	6.25667
224.167	91.13
5.34667	2.78
70.64	32.9667
57.1333	7.72
51.3333	382.5
104.297	32.5033
93.3367	428.48
64.1633	49.3833
428.48	6.98333
82.5	29.26
15.0033	92.4967
229.17	56.28
9.18667	137.197
156.67	232.523
212.93	323.89
253.61	193.913
25.2967
245
985.77

## Sheet: 4c
ChAdOx1	BNT162b2
277.272	358.991
13.7936	120.249
65.5758	292.61
279.017	147.31
208.987	8.55466
83.0321	72.0684
67.9154	93.0586
781.176	385.377
45.3814	79.6232
103.723	115.887
284.49	82.1834
21.7392	85.1403
250.338	412.443
48.1519	90.6342
17.3295	221.62
66.863	86.0759
163.116	236.406
86.542	567.719
137.949	142.597
240.374	443.803
47.4403	9.76106
229.823	93.06
480.516	102.535
203.804	91.665
71.7385	11.1582
19.056	223.516
65.6315	98.5894
359.178	158.194
79.3695	98.8435
32.0567	181.794
39.6944	45.5431
90.11	204.412
83.5691	213.065
299.192	226.604
29.7123	217.069
134.783	157.889
88.457	196.273
188.321	76.9591
159.993	48.3402
338.7	203.701
16.9772	71.59
201.582	627.661
314.08	77.1765
103.012	373.868
14.4186	12.6765
208.57	142.085
123.152	86.7558
47.1593	18.4315
141.301	31.3405
56.8247	250.553
92.2913	154.882
87.1533	70.2338
38.518	47.6765
208.666	37.9482
287.634	50.723
214.645	134.727
96.0762	53.1915
115.185	11.1845
2.69714	229.781
681.918	61.7005
130.942	167.365
408.237	479.459
316.345	14.1397
26.9135	445.793
241.655	159.767
141.213	192.979
40.2807	356.54
74.769	84.0579
66.8699	92.2971
64.7522	202.545
308.201	304.621
20.5694	430.404
68.8599	176.125
194.564	129.124
263.598	34.4067
36.9992	151.286
87.0975	124.294
83.3223	272.988
123.877	181.159
217.521	57.7
6.23211	450.904
19.0198	53.7251
79.5014	313.315
48.7476	132.805
157.29	71.091
102.303	82.454
213.731	82.8416
100.139	61.4843
97.0611	317.622
32.0792	52.7608
141.387	81.6514
	33.6595

## Sheet: 4d
ChAdOx1	BNT162b2
133.066	254.257
19.0106	164.394
46.0558	357.757
290.688	346.017
72.0684	66.8739
121.187	42.3992
119.507	144.665
462.226	217.758
84.859	264.588
243.444	58.1762
340.066	123.583
30.2451	160.82
327.086	256.468
19.2132	118.64
84.9201	98.7689
70.2919	327.209
350.692	585.062
65.4866	489.835
91.6914	100.532
139.018	165.202
41.7097	7.42559
681.255	144.66
189.097	466.87
238.734	333.925
163.256	8.09153
9.89755	166.473
66.0638	70.6161
141.662	366.486
100.63	620.058
24.364	67.2835
122.471	43.0935
76.33	214.217
53.6723	226.939
110.323	516.332
52.6872	391.312
276.474	130.545
333.979	32.4618
203.08	141.298
137.594	64.9118
96.8687	153.981
140.726	48.14
149.833	441.149
253.913	37.0192
398.634	324.228
72.23	142.464
539.683	183.903
135.945	72.2111
26.5316	37.828
116.12	18.4995
120.742	101.027
159.795	192.037
97.2262	25.3916
56.5194	110.594
106.607	8.53798
445.376	23.8316
229.884	288.249
105.765	46.2535
196.472	16.6027
2.95132	427.742
383.014	103.019
63.7423	115.327
779.969	561.615
148.834	15.8039
56.4393	134.376
178.863	203.802
77.3416	644.434
84.407	240.517
147.641	135.299
42.2946	242.363
95.8628	247.314
106.241	300.786
13.8894	297.183
121.511	158.664
134.152	21.9462
32.6835	49.175
13.1793	347.633
61.915	648.686
158.246	201.029
52.8652	56.4538
456.006	87.33
22.2734	639.413
34.1358	29.2523
471.578	28.2916
68.8104	159.246
82.2398	245.328
617.155	54.9226
46.379	50.257
118.039	225.688
26.6882	168.705
51.2223	35.2813
155.121	65.9206
	94.1093

## Sheet: 4f
Anti-CD20	BTKi	Benda
3.29	19.4733	1.09
85.5567	738.33	1.25333
50.8367	275.003	5
7.05333	3.88667	5.34667
69.67	56.54	6.25667
76.6633	53.9467	32.9667
48.3367	8.25	44.1567
24.4433	234.997	48.89
91.6633	206.74	428.48
3.10667		0.83
58.4667		11.67
148.33		20
131.463
458.543	245
	90.5233

## Sheet: 4g
Anti-CD20	BTKi	Bendamustine
47.6765	34.4067	142.085
204.412	18.4315	72.0684
45.3814	90.11	86.7558
408.237	141.301	18.4315
316.345	83.5691	56.8247
26.9135	299.192	236.406
338.7	68.8599	92.2971
76.9591	229.781	250.338
48.7476	167.365	98.8435
39.6944	65.6315
93.06	445.793
93.0586	304.621
385.377	627.661
208.57

## Sheet: 4h
NR	R
236.406	72.0684
98.8435	92.2971
142.085	56.8247
21.7392	250.338
86.7558
18.4315

## Sheet: 4i
On Treatment	Previous Treatment	Never treated
14	1	3

## Sheet: 4j
ABVD	1
R-containing	12
R only	1
R+venetoclax	1
