# Supplementary material for: Immune responses against SARS-CoV-2 variants after two and three doses of vaccine in B-cell malignancies: UK PROSECO study
Source: Nat Cancer. 2022 Mar 24;3(5):552–64. doi: 10.1038/s43018-022-00364-3 (PMC9135622; doi:10.1038/s43018-022-00364-3)
Supplement: Source Data Fig. 5 — Statistical Source Data. [file 43018_2022_364_MOESM6_ESM.xlsx]

## Sheet: 5a
ACE2 receptor inhibition (GMT)	S IgG (BAU/ml)
1	0.55
1	0.55
1	0.55
1	0.55
1	0.55
1	0.55
1	0.55
1	0.55
1	0.55
1	0.55
1	0.55
1	0.55
1	2.18856
1	2.29342
1	2.46
1	2.55
1	3.2554
1	3.35414
1	3.74254
1	3.95108
1	4.84444
1	4.93412
1	4.9503
1	5.20065
1	5.66124
1	5.7858
1	5.93757
1	6.10376
1	6.39463
1	7.31305
1	7.41239
1	8.72886
1	9.1
1	11.59
1	12.5827
1	13.2559
1	13.4235
1	14.412
1	17.6698
1	21.4922
1	26.8934
1	28.7256
1	28.8915
1	29.5225
1	30.4443
1	30.715
1	33.4275
1	38.5225
1	53.3642
1	60.01
1	63.54
1	74.5067
1	76.22
1	83.77
1	99.23
1	110.502
1	163.1
1	363.981
1
1
1.06685	1.94
1.1	4.45883
1.17915	4.67
1.18694	0.55
1.18696	2.09
1.22063	28.8427
1.22146	2.60117
1.2507	19.2385
1.27622	105.77
1.31721	0.55
1.31763	149.53
1.3235	0.55
1.32675	6.64
1.34305	25.4327
1.34691	225.78
1.35953	51.8501
1.36002	60.23
1.36135	1.56
1.37496	40.65
1.38479	186.96
1.4104	3.82
1.41259	10.7112
1.42598	39.7127
1.43438	87.4553
1.45193	234.93
1.46273	85.59
1.47861	165.61
1.53853	84.3627
1.64773	0.55
1.65464	487.853
1.69333	132.736
1.77545	196.2
1.92408	30.2867
1.93393	134.11
1.9618	4.30157
2.01087	317.3
2.0275	224.537
2.04369	113.35
2.11641	429.93
2.12777	76.7278
2.15036	4.62607
2.15256	64.2843
2.16586	244.941
2.22126	94.0955
2.2744	138.02
2.30356	145.42
2.36603	143.472
2.36976	87.65
2.40567	100.95
2.43905	5.17413
2.53666	36.09
2.54812	82.6943
2.60473	260.34
2.66942	124.531
2.67964	165.131
2.75157	111.837
2.85435	224.378
2.9514	300.7
3.04369	147.4
3.06478	270.32
3.08182	57.81
3.11571	108.213
3.20425	451.08
3.20868	383.38
3.2584	224.39
3.29388	226.56
3.31888	182.08
3.34086	303.303
3.39032	183.396
3.40043	104.079
3.49561	107.617
3.5199	435.945
3.52498	145.744
3.54702	153.404
3.55831	459.03
3.6151	123.67
3.67095	307.63
3.67319	183.759
3.72427	83.4894
3.74576	457.863
3.92939	245.35
4.09511	279.264
4.10231	471.74
4.16269	233.97
4.16978	310.93
4.274	480.754
4.38225	492.607
4.43426	339.42
4.45451	192.531
4.46729	176.106
4.52466	382.444
4.55903	189.658
4.68735	89.6277
4.8296	219.229
4.92061	315.97
5.07082	292.463
5.16967	540.36
5.24768	701.32
5.2848	411.84
5.32146	3513.22
5.3262	334.7
5.43119	365.376
5.47601	544.962
5.50395	521.956
5.55457	383.27
5.62484	451.845
5.63562	638.205
5.66064	307.889
5.72273	634.19
5.73667	257.312
5.79091	406.01
6.03739	382.868
6.05355	518.305
6.06149	413.916
6.08518	368.24
6.10437	226.555
6.13088	1175.16
6.23333	585.174
6.56345	772.409
6.6746	515.855
6.75821	384.717
6.77906	307.453
6.78238	498.711
6.92232	492.75
7.08412	595.742
7.34542	909.541
7.77974	1091.18
7.93838	497.8
8.00295	941.67
8.3573	550.528
8.3952	415.548
8.58246	525.958
8.71563	688.131
8.82492	468.126
9.11744	530.21
9.4399	472.09
9.54201	564.586
9.60633	1089.34
9.7284	776.378
9.92144	914.817
9.92347	498.668
10.1362	756.965
11.2744	666.336
11.2826	1465.51
11.39	846.344
11.4913	910.7
11.5914	1604.39
12.1866	969.86
12.5797	1083.14
13.5782	987.81
13.6263	970.964
14.0138	1176.03
14.4778	313.943
14.5482	838.219
14.663	1547.29
14.6766	1628.07
14.8266	1385.56
14.8471	1062.02
15.3571	1417.59
15.4543	3096.7
16.3999	1590.34
17.095	549.154
17.2197	1255.18
17.3292	1448.11
17.343	591.892
18.2906	977.93
18.4659	2187.08
19.6452	1500.05
20.5244	1068.83
22.3745	1173.4
22.7937	2622.65
23.2519	556.172
26.5518	2150.57
29.534	1933.01
35.4502	1128.19
37.4969	2175.51
44.1881	1977.4
44.6344	2874.21
48.6123	2244.71
49.3624	179.081
57.2044	1370.67
57.5481	2474.61
58.894	3785.93
60.6935	2503.53
63.2492	4238
64.5668	4179.76
65.1057	2012.08
68.3385	2157.41
71.8001	3606.28
75.6934	2404.7
76.04	4673.02
87.7815	3671.26
119.715	4071.95
128.931	3777.1
200.443	4566.16
227.022	4512.2
228.812	5800.87
298.94	4889.88
347.27	3021.18
500	628.843
500	13443.8
500	4932.56
500	4125.7
500	4509.24
500	5897.68
500	6085.32
500	6244.87
500	6497.57
500	6559.21
500	6573.93
500	6670.62
500	6717.05
500	6871.74
500	7134.09
500	7666.88
500	9720.74
500	11957.8
500	13085
500	17965.9
500	24529.5
500	26580.8
500

## Sheet: 5b
≤1	≤10	>10
0.55	234.93	666.336
0.55	85.59	1465.51
0.55	165.61	846.344
0.55	84.3627	910.7
0.55	0.55	1604.39
0.55	487.853	969.86
0.55	132.736	1083.14
0.55	196.2	987.81
0.55	30.2867	970.964
0.55	134.11	1176.03
0.55	4.30157	313.943
0.55	317.3	838.219
2.18856	224.537	1547.29
2.29342	113.35	1628.07
2.46	429.93	1385.56
2.55	76.7278	1062.02
3.2554	4.62607	1417.59
3.35414	64.2843	3096.7
3.74254	244.941	1590.34
3.95108	94.0955	549.154
4.84444	138.02	1255.18
4.93412	145.42	1448.11
4.9503	143.472	591.892
5.20065	87.65	977.93
5.66124	100.95	2187.08
5.7858	5.17413	1500.05
5.93757	36.09	1068.83
6.10376	82.6943	1173.4
6.39463	260.34	2622.65
7.31305	124.531	556.172
7.41239	165.131	2150.57
8.72886	111.837	1933.01
9.1	224.378	1128.19
11.59	300.7	2175.51
12.5827	147.4	1977.4
13.2559	270.32	2874.21
13.4235	57.81	2244.71
14.412	108.213	179.081
17.6698	451.08	1370.67
21.4922	383.38	2474.61
26.8934	224.39	3785.93
28.7256	226.56	2503.53
28.8915	182.08	4238
29.5225	303.303	4179.76
30.4443	183.396	2012.08
30.715	104.079	2157.41
33.4275	107.617	3606.28
38.5225	435.945	2404.7
53.3642	145.744	4673.02
60.01	153.404	3671.26
63.54	459.03	4071.95
74.5067	123.67	3777.1
76.22	307.63	4566.16
83.77	183.759	4512.2
99.23	83.4894	5800.87
110.502	457.863	4889.88
163.1	245.35	3021.18
363.981	279.264	628.843
1.94	471.74	4125.7
4.45883	233.97	4509.24
4.67	310.93	4932.56
0.55	480.754	5897.68
2.09	492.607	6085.32
28.8427	339.42	6244.87
2.60117	192.531	6497.57
19.2385	176.106	6559.21
105.77	382.444	6573.93
0.55	189.658	6670.62
149.53	89.6277	6717.05
0.55	219.229	6871.74
6.64	315.97	7134.09
25.4327	292.463	7666.88
225.78	540.36	9720.74
51.8501	701.32	11957.8
60.23	411.84	13085
1.56	3513.22	13443.8
40.65	334.7	17965.9
186.96	365.376	24529.5
3.82	544.962	26580.8
10.7112	521.956
39.7127	383.27
87.4553	451.845
	638.205
	307.889
	634.19
	257.312
	406.01
	382.868
	518.305
	413.916
	368.24
	226.555
	1175.16
	585.174
	772.409
	515.855
	384.717
	307.453
	498.711
	492.75
	595.742
	909.541
	1091.18
	497.8
	941.67
	550.528
	415.548
	525.958
	688.131
	468.126
	530.21
	472.09
	564.586
	1089.34
	776.378
	914.817
	498.668
	756.965
