# Supplementary material for: Immune responses against SARS-CoV-2 variants after two and three doses of vaccine in B-cell malignancies: UK PROSECO study
Source: Nat Cancer. 2022 Mar 24;3(5):552–64. doi: 10.1038/s43018-022-00364-3 (PMC9135622; doi:10.1038/s43018-022-00364-3)
Supplement: Source Data Fig. 6 — Statistical Source Data. [file 43018_2022_364_MOESM7_ESM.xlsx]

## Sheet: 6a
On treatment						No treatment												Anti-S WT	Anti-S Omicron	Anti-S Delta	Anti-S Alpha	Anti-S Beta	Anti-S Gamma
Anti-CD20		BTKi/VEN		Chemo		I B-NHL		A B-NHL & HL										14.68	4.16	6.1	9.51	5.97	9.22
Pre-D3	Post-D3	Pre-D3	Post-D3	Pre-D3	Post-D3	Pre-D3	Post-D3	Pre-D3	Post-D3									21.58	5.69	8.84	13.64	8.31	12.74
5.7858	0.55	113.41	2267.71	20.13	23.73	0.55	8.16	410.002	809.33									759.44	163.88	124.26	395.52	86.54	769.66
6.39463	0.55	36.47	20.77	36.46	60.88	0.54949	24.73	54.7545	820.28									7118.43	2806.76	6492.34	5796.42	4807.33	9297.1
0.54949	0.55	1.94	215.87		5161.07	76.7278	537.59	223.203	1294.73									121.73	14.83	48.44	50.64	45.95	50.77
0.54949	0.55	0.55	1.12	0.55	108.54	2622.65	2097.85	660.352	1990.91									3177.3	1075.78	1411.28	2226.89	1270.31	1959.85
	0.55	0.55	1.08		820.28	89.6277	2162.59		3262									688.99	171.11	492.48	494.81	366.83	438.07
4.26145	0.55	0.55	0.55			599.117	5430.74	192.531	4209.09									13152.1	5356.44	7916.92	11765.8	6301.87	10602.2
0.55	0.55	1575.78	12563.9			0.55	3.34	143.472	5161.07									113.46	21.08	49.83	82.5	41.17	60.53
	2.86	1213.14	7015.96			0.55	42.54		1990.91									268.08	93.48	139.84	191.46	127.13	180.64
1.75217	3.01					0.55	0.55	399.82	2724.9									1825.39	665.59	1204.74	1580.41	1220.89	1499.95
	5.95					1.78	109.49	27.34	3593.18									212.73	62.46	79.36	137.67	84.72	118.09
0.54949	77.9					3.67	11.96	46.06	3239.86									3040.97	862.82	1071.33	2364.63	1314.4	1814.7
2.46	2.6					0.55	3.35	0.55	2.51									72.65	18.12	34.27	46.98	19.96	23.4
262.91	153.65					293.78	4788.93	367.2	8425.77									446.41	118.17	173.53	239.97	145.02	248.05
0.55	0.55					26.66	254.59	3237.62	6792.8									12579.4	6093.22	10934.5	10316	10983.7	14135.5
0.55	0.55					19.82	33.56	16.48	357.98									882.18	373.59	609.84	608.4	481.76	886.45
0.55	0.55					15.14	1883.95	111.26	3189.96									12964.2	6155.61	12581.6	12507.2	7410.55	14112.3
7.1	4.16					7.84	1682.25		5430.74									42.97	11.34	14.95	26.6	12.34	22.98
1.8	44.69					99.54	1668.8	1.84	1.58									2314.92	759.96	1285.87	1470.3	1002.42	1833
0.55	0.55					444.45	8370.81	563.25	15867									15.94	5.72	18.46	11.74	21.08	15.16
0.55	0.55					89.03	1106.83	646.13	1518.61									2395.8	763.24	3745.14	2507.75	4563.45	2768.71
0.55	0.55					61.46	1995.04											34.4	8.46	16.75	23.71	11.19	16.94
						2105.44	2349.77											1546.32	709.82	1063.92	1132.56	926.21	1334.87
						5.91	84.9											164.71	49.82	77.84	106.21	68.21	84.81
						64.26	3495.39											101.9	29.31	54.73	68.57	49.97	55.65
						138.58	2863.09											388.32	113.51	201.75	234.56	153.54	221.39
						24.46	3410.02											6407.95	2102.77	2621.49	3435.24	2248.4	3577.81
						2.16	71.4											130.53	29.54	47.89	84.11	37.53	52.78
						432.95	7898.81											3034.17	979.25	2004.46	2522.76	1500.62	1988.65
						87.33	562.09											458.94	111.29	357.89	318.32	302.33	313.94
						8600.1	10625.1											5287.4	2052.78	2881.37	3394.75	2576.79	3445.54
						148.5	4310.37											50.68	12.29	16.55	26.09	14.58	24.37
						224.3	3999.31											1815.54	637.18	875.04	1277.8	704.2	1162.71
						2212.46	10276											127.97	50.26	28.32	64.32	37.72	66.18
						127.35	1868.16											1824.7	1049.68	841.39	1139.45	928.34	1663.27
						1.43	428.48											87.42	6.57	40.52	44.41	15.72	26.59
																		1897.84	620.21	523.07	1288.52	464.74	749.64
																		648.53	182.39	388.16	402.15	301.66	371.95
																		1622.61	534.62	806.42	951.93	676.68	940.14
																		18.91	3.78	9.37	13.17	8.3	14.4
																		215.02	41.05	52.03	152.3	102.04	176.04
																		1447.2	417.98	706.39	973.34	492.43	707.91
																		27.66	5.96	23.13	22.92	22.8	23.23
																		16.64	3.31	16.6	14.07	16.39	15.31
																		324.44	107.55	81.87	122.09	66.29	130.01
																		7056.23	2275.14	3324.41	4007.51	2708.8	4358.22
																		175.66	33.27	31.57	69.62	26.89	121.31
																		1544.02	224.75	750.12	810.28	318.35	757.11
																		1720.86	681.15	1258.26	1099.85	859.98	1411.43
																		9.65	2.04	5.57	7.45	4.32	5.68
																		41.3	14.23	43.98	24.45	44.45	34.71
																		578.04	364.08	705.39	355.78	793.32	748.83
																		62.69	25.12	39.09	39.49	29.02	46.66
																		497.77	174.25	282.44	359.11	240.59	320.1
																		58.53	14.33	14.8	31.91	7.57	17.33
																		952.27	338.01	417.29	502.62	309	432.77
																		86.55	22.41	57.5	59.1	41.18	53.75
																		1750.2	604.64	1059.51	1257.31	811.26	1067.6
																		76.47	5.58	42.42	49.98	35.01	36.63
																		75.97	30.28	39.62	47.7	29.66	41.46
																		1368.57	508.9	741.02	902.68	546.01	992.06
																		15.67	3.38	6.02	9.61	4.82	9.8
																		2691.91	709.46	1114.56	1654.26	815.74	2182.97
																		1059.12	247.51	644.58	1396.24	461.65	714.83
																		11670.7	3487.91	6700.14	12720.9	5071.89	15762.3
																		28.99	9.51	10.07	19.04	7.05	13.43
																		141.44	34.17	88.09	97.49	72.74	95.76
																		3788.89	1536.66	2536.77	2871.17	2384.63	2794.56
																		43.59	14.15	29.71	31.65	29.98	36.6
																		2263.58	635.47	1300.79	1448.68	1012.52	2086.15
																		4379.96	1350.96	2757.02	3231.71	2141.03	4537.31
																		1243.91	343.62	399.78	1458.3	412.21	937.58
																		7153.04	2190.04	2742.24	6042.1	2574.46	6480.75
																		6742.71	2832.24	7487.6	6956.9	6620.53	18165
																		13254.1	4651.4	14488.9	13577.2	12986.2	16600
																		14.86	6.52	8.86	9.72	6.92	9.06
																		244.46	83.77	133.78	138.62	111.1	160.82
																		81.6	7.48	93.65	59.16	97.12	64.18
																		178.07	17.1	284.84	158.66	293.85	205.97
																		82.41	8.37	19	59.33	17.84	34.1
																		2155.43	681.97	1141.02	1867.36	902.92	1354.3
																		30.4	5.29	17.68	18.51	13.32	20.3
																		2202.9	693.92	1440.75	1521.42	991.27	2162.2
																		24.32	4.28	8.21	16.6	5.83	10.15
																		2316.83	1041.64	1558.68	1840.21	1345.62	1883.97
																		80.89	0.55	59.77	54.41	12.95	30.17
																		8259.68	3256.91	4401.59	5611.26	3594.65	6702.55
																		919.16	33.35	173.66	504.23	203.01	113.95
																		730.49	286.96	375.34	533.57	219.93	397.87
																		25.22	4.4	12.58	14.03	11.08	13.59
																		1918.2	646.15	1197.65	1474.97	909.39	1318.22
																		1184.55	331.21	646.55	870.8	380.95	648.79
																		3286.76	1827.94	1716.19	2503.48	1356.77	2446.29
																		957.27	339.61	670.51	984.23	185.57	299.6
																		2206.15	564.64	970.78	1410.25	926.68	1061.47
																		641.75	220.35	331.55	433.03	311.91	310.75
																		7177.2	2713.07	2986.08	4085.62	2895.86	4226.19
																		68.63	13.07	48.35	43.97	41.53	41.92
																		38.37	7.19	30.76	26.6	28.79	22.64
																		3428.43	1183.09	2025.48	2668.02	1706.34	2289.35

## Sheet: 6b
Healthy donors		Lymphoma
		Initial NR		Initial R
Post-D2	Post-D3	Post-D2	Post-D3	Post-D2	Post-D3
58.3333	86.67	0	752.503	28.33	64.1667
38.3333	142.503	0	14.4433	38.46	158.33
84.1667	106.663	0.553333	8.33333	39.1633	22.5033
6.66667	21.9433	2.08333	1.66667	41.6633	55.83
115	78.37	5.83333	71.6667	64.1667	32.4967
		14.1667	41.6667	64.9967	94.1633
		17.5	17.5033	68.33	494.447
		18.8867	38.62	124.103	235.837
		23.3333	672.727	174.167	403.33
		11.6667	577.503	206.38	610.453
		20	2.78	211.083	125.837
		0.833333	9.99667	218.333	197.497
				305	206.047
				332.497	168.333
				365.837	567.5
				619.163	960
				873.33	1015.83

## Sheet: 6c
Top left			Top right			Bottom left			Bottom middle			Bottom right
Anti-S WT	Anti-S Omicron		Anti-S WT	Anti-S Delta		Anti-S WT	Anti-S Alpha		Anti-S WT	Anti-S Beta		Anti-S WT	Anti-S Gamma
14.68	4.16		14.68	6.1		14.68	9.51		14.68	5.97		14.68	9.22
21.58	5.69		21.58	8.84		21.58	13.64		21.58	8.31		21.58	12.74
759.44	163.88		759.44	124.26		759.44	395.52		759.44	86.54		759.44	769.66
7118.43	2806.76		7118.43	6492.34		7118.43	5796.42		7118.43	4807.33		7118.43	9297.1
121.73	14.83		121.73	48.44		121.73	50.64		121.73	45.95		121.73	50.77
3177.3	1075.78		3177.3	1411.28		3177.3	2226.89		3177.3	1270.31		3177.3	1959.85
688.99	171.11		688.99	492.48		688.99	494.81		688.99	366.83		688.99	438.07
13152.1	5356.44		13152.1	7916.92		13152.1	11765.8		13152.1	6301.87		13152.1	10602.2
113.46	21.08		113.46	49.83		113.46	82.5		113.46	41.17		113.46	60.53
268.08	93.48		268.08	139.84		268.08	191.46		268.08	127.13		268.08	180.64
1825.39	665.59		1825.39	1204.74		1825.39	1580.41		1825.39	1220.89		1825.39	1499.95
212.73	62.46		212.73	79.36		212.73	137.67		212.73	84.72		212.73	118.09
3040.97	862.82		3040.97	1071.33		3040.97	2364.63		3040.97	1314.4		3040.97	1814.7
72.65	18.12		72.65	34.27		72.65	46.98		72.65	19.96		72.65	23.4
446.41	118.17		446.41	173.53		446.41	239.97		446.41	145.02		446.41	248.05
12579.4	6093.22		12579.4	10934.5		12579.4	10316		12579.4	10983.7		12579.4	14135.5
882.18	373.59		882.18	609.84		882.18	608.4		882.18	481.76		882.18	886.45
12964.2	6155.61		12964.2	12581.6		12964.2	12507.2		12964.2	7410.55		12964.2	14112.3
42.97	11.34		42.97	14.95		42.97	26.6		42.97	12.34		42.97	22.98
2314.92	759.96		2314.92	1285.87		2314.92	1470.3		2314.92	1002.42		2314.92	1833
15.94	5.72		15.94	18.46		15.94	11.74		15.94	21.08		15.94	15.16
2395.8	763.24		2395.8	3745.14		2395.8	2507.75		2395.8	4563.45		2395.8	2768.71
34.4	8.46		34.4	16.75		34.4	23.71		34.4	11.19		34.4	16.94
1546.32	709.82		1546.32	1063.92		1546.32	1132.56		1546.32	926.21		1546.32	1334.87
164.71	49.82		164.71	77.84		164.71	106.21		164.71	68.21		164.71	84.81
101.9	29.31		101.9	54.73		101.9	68.57		101.9	49.97		101.9	55.65
388.32	113.51		388.32	201.75		388.32	234.56		388.32	153.54		388.32	221.39
6407.95	2102.77		6407.95	2621.49		6407.95	3435.24		6407.95	2248.4		6407.95	3577.81
130.53	29.54		130.53	47.89		130.53	84.11		130.53	37.53		130.53	52.78
3034.17	979.25		3034.17	2004.46		3034.17	2522.76		3034.17	1500.62		3034.17	1988.65
458.94	111.29		458.94	357.89		458.94	318.32		458.94	302.33		458.94	313.94
5287.4	2052.78		5287.4	2881.37		5287.4	3394.75		5287.4	2576.79		5287.4	3445.54
50.68	12.29		50.68	16.55		50.68	26.09		50.68	14.58		50.68	24.37
1815.54	637.18		1815.54	875.04		1815.54	1277.8		1815.54	704.2		1815.54	1162.71
127.97	50.26		127.97	28.32		127.97	64.32		127.97	37.72		127.97	66.18
1824.7	1049.68		1824.7	841.39		1824.7	1139.45		1824.7	928.34		1824.7	1663.27
87.42	6.57		87.42	40.52		87.42	44.41		87.42	15.72		87.42	26.59
1897.84	620.21		1897.84	523.07		1897.84	1288.52		1897.84	464.74		1897.84	749.64
648.53	182.39		648.53	388.16		648.53	402.15		648.53	301.66		648.53	371.95
1622.61	534.62		1622.61	806.42		1622.61	951.93		1622.61	676.68		1622.61	940.14
18.91	3.78		18.91	9.37		18.91	13.17		18.91	8.3		18.91	14.4
215.02	41.05		215.02	52.03		215.02	152.3		215.02	102.04		215.02	176.04
1447.2	417.98		1447.2	706.39		1447.2	973.34		1447.2	492.43		1447.2	707.91
27.66	5.96		27.66	23.13		27.66	22.92		27.66	22.8		27.66	23.23
16.64	3.31		16.64	16.6		16.64	14.07		16.64	16.39		16.64	15.31
324.44	107.55		324.44	81.87		324.44	122.09		324.44	66.29		324.44	130.01
7056.23	2275.14		7056.23	3324.41		7056.23	4007.51		7056.23	2708.8		7056.23	4358.22
175.66	33.27		175.66	31.57		175.66	69.62		175.66	26.89		175.66	121.31
1544.02	224.75		1544.02	750.12		1544.02	810.28		1544.02	318.35		1544.02	757.11
1720.86	681.15		1720.86	1258.26		1720.86	1099.85		1720.86	859.98		1720.86	1411.43
9.65	2.04		9.65	5.57		9.65	7.45		9.65	4.32		9.65	5.68
41.3	14.23		41.3	43.98		41.3	24.45		41.3	44.45		41.3	34.71
578.04	364.08		578.04	705.39		578.04	355.78		578.04	793.32		578.04	748.83
62.69	25.12		62.69	39.09		62.69	39.49		62.69	29.02		62.69	46.66
497.77	174.25		497.77	282.44		497.77	359.11		497.77	240.59		497.77	320.1
58.53	14.33		58.53	14.8		58.53	31.91		58.53	7.57		58.53	17.33
952.27	338.01		952.27	417.29		952.27	502.62		952.27	309		952.27	432.77
86.55	22.41		86.55	57.5		86.55	59.1		86.55	41.18		86.55	53.75
1750.2	604.64		1750.2	1059.51		1750.2	1257.31		1750.2	811.26		1750.2	1067.6
76.47	5.58		76.47	42.42		76.47	49.98		76.47	35.01		76.47	36.63
75.97	30.28		75.97	39.62		75.97	47.7		75.97	29.66		75.97	41.46
1368.57	508.9		1368.57	741.02		1368.57	902.68		1368.57	546.01		1368.57	992.06
15.67	3.38		15.67	6.02		15.67	9.61		15.67	4.82		15.67	9.8
2691.91	709.46		2691.91	1114.56		2691.91	1654.26		2691.91	815.74		2691.91	2182.97
1059.12	247.51		1059.12	644.58		1059.12	1396.24		1059.12	461.65		1059.12	714.83
11670.7	3487.91		11670.7	6700.14		11670.7	12720.9		11670.7	5071.89		11670.7	15762.3
28.99	9.51		28.99	10.07		28.99	19.04		28.99	7.05		28.99	13.43
141.44	34.17		141.44	88.09		141.44	97.49		141.44	72.74		141.44	95.76
3788.89	1536.66		3788.89	2536.77		3788.89	2871.17		3788.89	2384.63		3788.89	2794.56
43.59	14.15		43.59	29.71		43.59	31.65		43.59	29.98		43.59	36.6
2263.58	635.47		2263.58	1300.79		2263.58	1448.68		2263.58	1012.52		2263.58	2086.15
4379.96	1350.96		4379.96	2757.02		4379.96	3231.71		4379.96	2141.03		4379.96	4537.31
1243.91	343.62		1243.91	399.78		1243.91	1458.3		1243.91	412.21		1243.91	937.58
7153.04	2190.04		7153.04	2742.24		7153.04	6042.1		7153.04	2574.46		7153.04	6480.75
6742.71	2832.24		6742.71	7487.6		6742.71	6956.9		6742.71	6620.53		6742.71	18165
13254.1	4651.4		13254.1	14488.9		13254.1	13577.2		13254.1	12986.2		13254.1	16600
14.86	6.52		14.86	8.86		14.86	9.72		14.86	6.92		14.86	9.06
244.46	83.77		244.46	133.78		244.46	138.62		244.46	111.1		244.46	160.82
81.6	7.48		81.6	93.65		81.6	59.16		81.6	97.12		81.6	64.18
178.07	17.1		178.07	284.84		178.07	158.66		178.07	293.85		178.07	205.97
82.41	8.37		82.41	19		82.41	59.33		82.41	17.84		82.41	34.1
2155.43	681.97		2155.43	1141.02		2155.43	1867.36		2155.43	902.92		2155.43	1354.3
30.4	5.29		30.4	17.68		30.4	18.51		30.4	13.32		30.4	20.3
2202.9	693.92		2202.9	1440.75		2202.9	1521.42		2202.9	991.27		2202.9	2162.2
24.32	4.28		24.32	8.21		24.32	16.6		24.32	5.83		24.32	10.15
2316.83	1041.64		2316.83	1558.68		2316.83	1840.21		2316.83	1345.62		2316.83	1883.97
80.89	0.55		80.89	59.77		80.89	54.41		80.89	12.95		80.89	30.17
8259.68	3256.91		8259.68	4401.59		8259.68	5611.26		8259.68	3594.65		8259.68	6702.55
919.16	33.35		919.16	173.66		919.16	504.23		919.16	203.01		919.16	113.95
730.49	286.96		730.49	375.34		730.49	533.57		730.49	219.93		730.49	397.87
25.22	4.4		25.22	12.58		25.22	14.03		25.22	11.08		25.22	13.59
1918.2	646.15		1918.2	1197.65		1918.2	1474.97		1918.2	909.39		1918.2	1318.22
1184.55	331.21		1184.55	646.55		1184.55	870.8		1184.55	380.95		1184.55	648.79
3286.76	1827.94		3286.76	1716.19		3286.76	2503.48		3286.76	1356.77		3286.76	2446.29
957.27	339.61		957.27	670.51		957.27	984.23		957.27	185.57		957.27	299.6
2206.15	564.64		2206.15	970.78		2206.15	1410.25		2206.15	926.68		2206.15	1061.47
641.75	220.35		641.75	331.55		641.75	433.03		641.75	311.91		641.75	310.75
7177.2	2713.07		7177.2	2986.08		7177.2	4085.62		7177.2	2895.86		7177.2	4226.19
68.63	13.07		68.63	48.35		68.63	43.97		68.63	41.53		68.63	41.92
38.37	7.19		38.37	30.76		38.37	26.6		38.37	28.79		38.37	22.64
3428.43	1183.09		3428.43	2025.48		3428.43	2668.02		3428.43	1706.34		3428.43	2289.35
