# Supplementary material for: Immune responses against SARS-CoV-2 variants after two and three doses of vaccine in B-cell malignancies: UK PROSECO study
Source: Nat Cancer. 2022 Mar 24;3(5):552–64. doi: 10.1038/s43018-022-00364-3 (PMC9135622; doi:10.1038/s43018-022-00364-3)
Supplement: Source Data Extended Data Fig. 1 — Statistical Source Data. [file 43018_2022_364_MOESM8_ESM.xlsx]

## Sheet: Extended Data Fig 4
ACE2 receptor inhibition (GMT)	S IgG (BAU/mL)
1	0.55
1.21	0.55
1	0.55
1	0.55
1	0.55
	0.55
0.55	0.55
1	0.55
	0.55
	0.55
	0.55
	0.55
	0.55
	0.55
	0.55
	0.55
	0.55
	1.08
	1.12
	1.58
	2.51
	2.6
1	2.86
1	3.01
1	3.34
1	3.35
1	4.16
1	5.95
1	8.16
1	11.96
1	20.77
1	23.73
1	24.73
1	33.56
1	37.42
1	42.54
1	44.69
1.67	60.88
2.04627	71.4
2.08	77.9
1.42775	84.9
5.4451	108.54
1.39417	109.49
1.89755	153.65
2.57432	215.87
5.20152	254.59
4.4251	357.98
3.14112	428.48
5.2	537.59
12.3747	562.09
9.9	809.33
5.95	820.28
13.9897	1106.83
17.83	1294.73
25.2436	1518.61
33.1351	1668.8
44.0014	1682.25
52.3315	1868.16
22.5785	1883.95
33.16	1990.91
31.5917	1995.04
30.96	2097.85
500	2162.59
473.281	2267.71
62.3253	2349.77
84.5691	2724.9
500	2863.09
216.136	3189.96
126.619	3239.86
63.17	3262
105.969	3410.02
55.1171	3495.39
63.0628	3593.18
213.742	3999.31
48.29	4209.09
56.1135	4310.37
91.8092	4788.93
73.33	5161.07
253.85	5430.74
500	6792.8
217.435	7015.96
500	7898.81
302.954	8370.81
500	8425.77
500	10276
500	10625.1
500	12563.9
500	15867
